# Supplementary material for: Distinguishing HapMap Accessions Through Recursive Set Partitioning in Hierarchical Decision Trees
Source: Front Plant Sci. 2021 Feb 3;12:628421. doi: 10.3389/fpls.2021.628421 (PMC7886675; doi:10.3389/fpls.2021.628421)
Supplement: Supplementary File 1 — The genotype marker matrix data used to submit to MAD-HiDTree in this study. 1,386 INDEL markers and 262 accessions are contained in this data, originally from the Medicago truncatula HapMap variant data. [file Data_Sheet_1.zip]

Archive with 2 entries (1 files):
- Supplementary File 1/
- Supplementary File 1/Genotype_Matrix.csv
