# Supplementary material for: Distinguishing HapMap Accessions Through Recursive Set Partitioning in Hierarchical Decision Trees
Source: Front Plant Sci. 2021 Feb 3;12:628421. doi: 10.3389/fpls.2021.628421 (PMC7886675; doi:10.3389/fpls.2021.628421)
Supplement: Supplementary File 2 — The MAD-HiDTree analysis result files for the testing genotype marker matrix data. Three.txt files are included, “HiDTree.txt,” “MarkerList.txt” and “SubsetList.txt,” which correspond to the information for hierarchical decision tree, selected marker list, and the subset list, respectively. [file Data_Sheet_2.zip]

Archive with 4 entries (3 files):
- Supplementary File 2/
- Supplementary File 2/HiDTree.txt
- Supplementary File 2/MarkerList.txt
- Supplementary File 2/SubsetList.txt
