# Supplementary material for: Distinguishing HapMap Accessions Through Recursive Set Partitioning in Hierarchical Decision Trees
Source: Front Plant Sci. 2021 Feb 3;12:628421. doi: 10.3389/fpls.2021.628421 (PMC7886675; doi:10.3389/fpls.2021.628421)
Supplement: Supplementary File 2 — The MAD-HiDTree analysis result files for the testing genotype marker matrix data. Three.txt files are included, “HiDTree.txt,” “MarkerList.txt” and “SubsetList.txt,” which correspond to the information for hierarchical decision tree, selected marker list, and the subset list, respectively. [file Data_Sheet_2.zip › Supplementary File 2/HiDTree.txt]

Node_Type	Node_Index	Parent_Node_Index	Parent_Genotype
Marker	1	0
Marker	2	1	0/0
Marker	3	2	0/0
Marker	4	3	0/0
Marker	5	4	0/0
Set	6	5	0/0
Marker	7	5	1/1
Marker	8	7	0/0
Marker	9	8	0/0
Marker	10	9	0/0
Marker	11	10	0/0
Marker	12	11	0/0
Marker	13	12	0/0
Marker	14	13	0/0
Marker	15	14	0/0
Marker	16	15	0/0
Marker	17	16	0/0
Marker	18	17	0/0
Marker	19	18	0/0
Marker	20	19	0/0
Marker	21	20	0/0
Marker	22	21	0/0
Set	23	22	0/0
Set	24	22	1/1
Set	25	21	1/1
Set	26	20	1/1
Set	27	19	1/1
Set	28	18	1/1
Set	29	17	1/1
Set	30	16	1/1
Set	31	15	1/1
Set	32	14	1/1
Set	33	13	1/1
Set	34	12	1/1
Set	35	11	1/1
Set	36	10	1/1
Set	37	9	1/1
Set	38	8	1/1
Set	39	8	3/3
Set	40	7	1/1
Set	41	4	1/1
Set	42	3	1/1
Marker	43	2	1/1
Set	44	43	0/0
Set	45	43	1/1
Marker	46	1	1/1
Marker	47	46	0/0
Marker	48	47	0/0
Marker	49	48	0/0
Marker	50	49	0/0
Marker	51	50	0/0
Marker	52	51	0/0
Set	53	52	0/0
Set	54	52	1/1
Set	55	51	1/1
Set	56	50	1/1
Set	57	49	1/1
Set	58	48	1/1
Set	59	47	1/1
Set	60	46	1/1
