# Supplementary material for: Distinguishing HapMap Accessions Through Recursive Set Partitioning in Hierarchical Decision Trees
Source: Front Plant Sci. 2021 Feb 3;12:628421. doi: 10.3389/fpls.2021.628421 (PMC7886675; doi:10.3389/fpls.2021.628421)
Supplement: Supplementary File 2 — The MAD-HiDTree analysis result files for the testing genotype marker matrix data. Three.txt files are included, “HiDTree.txt,” “MarkerList.txt” and “SubsetList.txt,” which correspond to the information for hierarchical decision tree, selected marker list, and the subset list, respectively. [file Data_Sheet_2.zip › Supplementary File 2/MarkerList.txt]

#Marker	#Row
1	1376
2	1063
3	513
4	35
5	632
6	158
7	1377
8	840
9	1371
10	1380
11	1373
12	1264
13	1339
14	681
15	169
16	804
17	115
18	750
19	469
20	1375
21	216
22	730
23	1171
24	585
25	344
26	89
27	244
28	249
29	666
