# Supplementary material for: Distinguishing HapMap Accessions Through Recursive Set Partitioning in Hierarchical Decision Trees
Source: Front Plant Sci. 2021 Feb 3;12:628421. doi: 10.3389/fpls.2021.628421 (PMC7886675; doi:10.3389/fpls.2021.628421)
Supplement: Supplementary File 2 — The MAD-HiDTree analysis result files for the testing genotype marker matrix data. Three.txt files are included, “HiDTree.txt,” “MarkerList.txt” and “SubsetList.txt,” which correspond to the information for hierarchical decision tree, selected marker list, and the subset list, respectively. [file Data_Sheet_2.zip › Supplementary File 2/SubsetList.txt]

Sub_Set1
(29	32	50	52	57	67	85	92	102	103	114	156	177	179	181	186	194	206	213	220)
(1376	0/0)(1063	0/0)(513	0/0)(35	0/0)(632	0/0)
Sub_Set2
(4	5	16	33	47	53	58	70	79	83	84	90	95	98	101	105	119	120	136	142	147	160	172	182	184	194	217	232	235	236)
(1376	0/0)(1063	0/0)(513	0/0)(35	0/0)(632	1/1)(158	0/0)(1377	0/0)(840	0/0)(1371	0/0)(1380	0/0)(1373	0/0)(1264	0/0)(1339	0/0)(681	0/0)(169	0/0)(804	0/0)(115	0/0)(750	0/0)(469	0/0)(1375	0/0)(216	0/0)
Sub_Set3
(170	222	257)
(1376	0/0)(1063	0/0)(513	0/0)(35	0/0)(632	1/1)(158	0/0)(1377	0/0)(840	0/0)(1371	0/0)(1380	0/0)(1373	0/0)(1264	0/0)(1339	0/0)(681	0/0)(169	0/0)(804	0/0)(115	0/0)(750	0/0)(469	0/0)(1375	0/0)(216	1/1)
Sub_Set4
(55	139	260)
(1376	0/0)(1063	0/0)(513	0/0)(35	0/0)(632	1/1)(158	0/0)(1377	0/0)(840	0/0)(1371	0/0)(1380	0/0)(1373	0/0)(1264	0/0)(1339	0/0)(681	0/0)(169	0/0)(804	0/0)(115	0/0)(750	0/0)(469	0/0)(1375	1/1)
Sub_Set5
(88	159	259)
(1376	0/0)(1063	0/0)(513	0/0)(35	0/0)(632	1/1)(158	0/0)(1377	0/0)(840	0/0)(1371	0/0)(1380	0/0)(1373	0/0)(1264	0/0)(1339	0/0)(681	0/0)(169	0/0)(804	0/0)(115	0/0)(750	0/0)(469	1/1)
Sub_Set6
(6	12	48	70	256)
(1376	0/0)(1063	0/0)(513	0/0)(35	0/0)(632	1/1)(158	0/0)(1377	0/0)(840	0/0)(1371	0/0)(1380	0/0)(1373	0/0)(1264	0/0)(1339	0/0)(681	0/0)(169	0/0)(804	0/0)(115	0/0)(750	1/1)
Sub_Set7
(4	18	118	125	199)
(1376	0/0)(1063	0/0)(513	0/0)(35	0/0)(632	1/1)(158	0/0)(1377	0/0)(840	0/0)(1371	0/0)(1380	0/0)(1373	0/0)(1264	0/0)(1339	0/0)(681	0/0)(169	0/0)(804	0/0)(115	1/1)
Sub_Set8
(54	87	110	111)
(1376	0/0)(1063	0/0)(513	0/0)(35	0/0)(632	1/1)(158	0/0)(1377	0/0)(840	0/0)(1371	0/0)(1380	0/0)(1373	0/0)(1264	0/0)(1339	0/0)(681	0/0)(169	0/0)(804	1/1)
Sub_Set9
(4	93	96	197	211	218)
(1376	0/0)(1063	0/0)(513	0/0)(35	0/0)(632	1/1)(158	0/0)(1377	0/0)(840	0/0)(1371	0/0)(1380	0/0)(1373	0/0)(1264	0/0)(1339	0/0)(681	0/0)(169	1/1)
Sub_Set10
(32	40	59	64	223)
(1376	0/0)(1063	0/0)(513	0/0)(35	0/0)(632	1/1)(158	0/0)(1377	0/0)(840	0/0)(1371	0/0)(1380	0/0)(1373	0/0)(1264	0/0)(1339	0/0)(681	1/1)
Sub_Set11
(56	124	126	163	238	258)
(1376	0/0)(1063	0/0)(513	0/0)(35	0/0)(632	1/1)(158	0/0)(1377	0/0)(840	0/0)(1371	0/0)(1380	0/0)(1373	0/0)(1264	0/0)(1339	1/1)
Sub_Set12
(27	36	37	112	121	131)
(1376	0/0)(1063	0/0)(513	0/0)(35	0/0)(632	1/1)(158	0/0)(1377	0/0)(840	0/0)(1371	0/0)(1380	0/0)(1373	0/0)(1264	1/1)
Sub_Set13
(17	27	78	88	97	185	212	213	214	215	258)
(1376	0/0)(1063	0/0)(513	0/0)(35	0/0)(632	1/1)(158	0/0)(1377	0/0)(840	0/0)(1371	0/0)(1380	0/0)(1373	1/1)
Sub_Set14
(0	33	39	91	123	127	128	205	227	257)
(1376	0/0)(1063	0/0)(513	0/0)(35	0/0)(632	1/1)(158	0/0)(1377	0/0)(840	0/0)(1371	0/0)(1380	1/1)
Sub_Set15
(1	2	15	19	22	60	136	143	160	228	248)
(1376	0/0)(1063	0/0)(513	0/0)(35	0/0)(632	1/1)(158	0/0)(1377	0/0)(840	0/0)(1371	1/1)
Sub_Set16
(32	45	75	130	146	164	165	221	231	254)
(1376	0/0)(1063	0/0)(513	0/0)(35	0/0)(632	1/1)(158	0/0)(1377	0/0)(840	1/1)
Sub_Set17
(3	16	97	110	143	176	194	197	221)
(1376	0/0)(1063	0/0)(513	0/0)(35	0/0)(632	1/1)(158	0/0)(1377	1/1)
Sub_Set18
(13	16	21	66	97	110	143	158	171	173	194	197	198	221	241)
(1376	0/0)(1063	0/0)(513	0/0)(35	0/0)(632	1/1)(158	0/0)(1377	3/3)
Sub_Set19
(24	43	94	122	167	169	174	189	191	196	202	203	204	209	216	222	225	227	255)
(1376	0/0)(1063	0/0)(513	0/0)(35	0/0)(632	1/1)(158	1/1)
Sub_Set20
(14	44	45	69	71	72	88	99	100	110	115	116	129	134	135	157	181	192	234	237	246	247	261)
(1376	0/0)(1063	0/0)(513	0/0)(35	1/1)
Sub_Set21
(11	25	26	65	78	83	86	104	106	107	108	120	132	133	149	150	151	152	153	154	155	168	177	179	245	249	250	251	252)
(1376	0/0)(1063	0/0)(513	1/1)
Sub_Set22
(9	10	25	28	49	51	62	80	81	97	109	135	137	145	148	206	224	229	230	231	253)
(1376	0/0)(1063	1/1)(730	0/0)
Sub_Set23
(7	41	46	61	76	77	81	82	138	141	233	240	244)
(1376	0/0)(1063	1/1)(730	1/1)
Sub_Set24
(1	2	5	8	20	23	30	34	35	38	42	45	52	73	98	106	113	140	144	158	161	162	166	178	183	193	219	222	226	241)
(1376	1/1)(1171	0/0)(585	0/0)(344	0/0)(89	0/0)(244	0/0)(249	0/0)(666	0/0)
Sub_Set25
(201	208	219	243)
(1376	1/1)(1171	0/0)(585	0/0)(344	0/0)(89	0/0)(244	0/0)(249	0/0)(666	1/1)
Sub_Set26
(63	68	167)
(1376	1/1)(1171	0/0)(585	0/0)(344	0/0)(89	0/0)(244	0/0)(249	1/1)
Sub_Set27
(45	65	221	223)
(1376	1/1)(1171	0/0)(585	0/0)(344	0/0)(89	0/0)(244	1/1)
Sub_Set28
(31	127	175)
(1376	1/1)(1171	0/0)(585	0/0)(344	0/0)(89	1/1)
Sub_Set29
(5	45	67	78	89	180	193	219	226)
(1376	1/1)(1171	0/0)(585	0/0)(344	1/1)
Sub_Set30
(66	67	209	210	218	219	242)
(1376	1/1)(1171	0/0)(585	1/1)
Sub_Set31
(20	74	78	117	187	188	190	193	195	200	207	239)
(1376	1/1)(1171	1/1)
