# Supplementary material for: Distinguishing HapMap Accessions Through Recursive Set Partitioning in Hierarchical Decision Trees
Source: Front Plant Sci. 2021 Feb 3;12:628421. doi: 10.3389/fpls.2021.628421 (PMC7886675; doi:10.3389/fpls.2021.628421)
Supplement: Supplementary File 3 — The Matlab script packages to plot the layout of the generated hierarchical decision tree. Three files are included: the example file “HiDTree.txt” and two Matlab script files. [file Data_Sheet_3.zip]

Archive with 4 entries (3 files):
- Supplementary File 3/
- Supplementary File 3/HiDTree.txt
- Supplementary File 3/mad_hid_tree_plot.m
- Supplementary File 3/mad_hid_tree_top.m
